# Supplementary material for: JAK-STAT1 as therapeutic target for EGFR deficiency-associated inflammation and scarring alopecia
Source: EMBO Mol Med. 2024 Nov 9;16(12):7. doi: 10.1038/s44321-024-00166-3 (PMC11628629; doi:10.1038/s44321-024-00166-3)
Supplement: Supplementary file 2 — Source data Fig. 1 [file 44321_2024_166_MOESM2_ESM.zip]

Archive with 46 entries (39 files):
- EMM-2024-20141-V2_Source data for Figure 1/
- EMM-2024-20141-V2_Source data for Figure 1/EMM-2024-20141-V3_NumericalDataFile Figure 1.xlsx
- EMM-2024-20141-V2_Source data for Figure 1/Figure 1A Image data/
- EMM-2024-20141-V2_Source data for Figure 1/Figure 1A Image data/2M Dep ABX.jpeg
- EMM-2024-20141-V2_Source data for Figure 1/Figure 1A Image data/2M Dep SOS.JPG
- EMM-2024-20141-V2_Source data for Figure 1/Figure 1A Image data/2M Dep.jpg
- EMM-2024-20141-V2_Source data for Figure 1/Figure 1A Image data/2M WT.JPG
- EMM-2024-20141-V2_Source data for Figure 1/Figure 1A Image data/5M Dep ABX.jpg
- EMM-2024-20141-V2_Source data for Figure 1/Figure 1A Image data/5M Dep SOS.jpg
- EMM-2024-20141-V2_Source data for Figure 1/Figure 1A Image data/5M Dep.JPG
- EMM-2024-20141-V2_Source data for Figure 1/Figure 1A Image data/5M WT.jpg
- EMM-2024-20141-V2_Source data for Figure 1/Figure 1B FACS fcs files/
- EMM-2024-20141-V2_Source data for Figure 1/Figure 1B FACS fcs files/2M Dep ABX.fcs
- EMM-2024-20141-V2_Source data for Figure 1/Figure 1B FACS fcs files/2M Dep SOS.fcs
- EMM-2024-20141-V2_Source data for Figure 1/Figure 1B FACS fcs files/2M Dep.fcs
- EMM-2024-20141-V2_Source data for Figure 1/Figure 1B FACS fcs files/2M WT ABX.fcs
- EMM-2024-20141-V2_Source data for Figure 1/Figure 1B FACS fcs files/2M WT.fcs
- EMM-2024-20141-V2_Source data for Figure 1/Figure 1B FACS fcs files/Dep SOS ABX.fcs
- EMM-2024-20141-V2_Source data for Figure 1/Figure 1C Image data/
- EMM-2024-20141-V2_Source data for Figure 1/Figure 1C Image data/Cut EGR2 blue.tif
- EMM-2024-20141-V2_Source data for Figure 1/Figure 1C Image data/Cut EGR2 green.tif
- EMM-2024-20141-V2_Source data for Figure 1/Figure 1C Image data/Cut EGR2.tif
- EMM-2024-20141-V2_Source data for Figure 1/Figure 1C Image data/Cut WT blue.tif
- EMM-2024-20141-V2_Source data for Figure 1/Figure 1C Image data/Cut WT green.tif
- EMM-2024-20141-V2_Source data for Figure 1/Figure 1C Image data/Cut WT.tif
- EMM-2024-20141-V2_Source data for Figure 1/Figure 1C Image data/EGR2 20x1.tif
- EMM-2024-20141-V2_Source data for Figure 1/Figure 1C Image data/IFEblue.tif
- EMM-2024-20141-V2_Source data for Figure 1/Figure 1C Image data/IFEgreen.tif
- EMM-2024-20141-V2_Source data for Figure 1/Figure 1C Image data/IFEMerged.tif
- EMM-2024-20141-V2_Source data for Figure 1/Figure 1C Image data/WT 20x1.tif
- EMM-2024-20141-V2_Source data for Figure 1/Figure 1C Image data/WTIFEblue.tif
- EMM-2024-20141-V2_Source data for Figure 1/Figure 1C Image data/WTIFEgreen.tif
- EMM-2024-20141-V2_Source data for Figure 1/Figure 1C Image data/WTIFEmerged.tif
- EMM-2024-20141-V2_Source data for Figure 1/Figure 1D Image data/
- EMM-2024-20141-V2_Source data for Figure 1/Figure 1D Image data/Fig 1D KO 20x 5.tif
- EMM-2024-20141-V2_Source data for Figure 1/Figure 1D Image data/Fig 1D WT 20x 3.tif
- EMM-2024-20141-V2_Source data for Figure 1/Figure 1E Image data/
- EMM-2024-20141-V2_Source data for Figure 1/Figure 1E Image data/Fig 1E DEgr2 1M.JPG
- EMM-2024-20141-V2_Source data for Figure 1/Figure 1E Image data/Fig 1E DEgr2 5M.JPG
- EMM-2024-20141-V2_Source data for Figure 1/Figure 1E Image data/Fig 1E DEgr2 Abx.JPG
- EMM-2024-20141-V2_Source data for Figure 1/Figure 1E Image data/Fig 1E WT 1M.JPG
- EMM-2024-20141-V2_Source data for Figure 1/Figure 1E Image data/Fig 1E WT 5M.JPG
- EMM-2024-20141-V2_Source data for Figure 1/Figure 1E Image data/Fig 1E WT Abx.JPG
- EMM-2024-20141-V2_Source data for Figure 1/Figure 1I Image data/
- EMM-2024-20141-V2_Source data for Figure 1/Figure 1I Image data/KO4 4x 7 25.tif
- EMM-2024-20141-V2_Source data for Figure 1/Figure 1I Image data/WT4 4x 1 25.tif
