# Supplementary material for: JAK-STAT1 as therapeutic target for EGFR deficiency-associated inflammation and scarring alopecia
Source: EMBO Mol Med. 2024 Nov 9;16(12):7. doi: 10.1038/s44321-024-00166-3 (PMC11628629; doi:10.1038/s44321-024-00166-3)
Supplement: Supplementary file 2 — Source data Fig. 1 [file 44321_2024_166_MOESM2_ESM.zip › EMM-2024-20141-V2_Source data for Figure 1/EMM-2024-20141-V3_NumericalDataFile Figure 1.xlsx]

## Sheet: Figure 1
Fig. 1 B
CD34 pos Sca-I neg of viable CD45 neg % (mouse ear epidermis)
WT Ctrl	EGFRDep	EGFRDep K5-SOS			WT Ctrl Abx	EGFRDep Abx	EGFRDep K5-SOS Abx
1.41	0.1	1.68			1.22	1.15	1.48
1.58	0.69	1.47			1.52	1.18	1.8
1.19	0.6	0.99			1.68	2.18	2.11
1.49	0.075	1.44			1.14		2.01
2.09					2.01		2.31
1.33					1.91		3
0.68					1.79		2.55
					1.19		1.28
					0.97		1.26
					2.1		1.01
Fig. 1 F
CD34 pos Sca-I neg of viable CD45 neg % (mouse dorsal epidermis)
days	WT Ctrl							EGFRDEgr2
8	0.41	0.29	0.41	0.38	0.27			0.11	0.19	0.13
15	0.84	0.49	1.49					1.24	1.23	1.69
30	7.63	5.29	3.73	4.27	3.47	3.91		9.79	3.84	4.08	3.09
47	5.15	5.35	8.03	8.94	8.08			4.34	5.19	5.34	3.46
60	6.54	5.69	4.53	6.49	5.56	6.71		3.47	1.73	3.83	1.44	1.73	1.89
90	4.07	4.06	6.44	7.53	6.12			3.61	1.36	2.66	3.54	0.97
150	6.24	4.25	4.51	5.01	10.1	5.57	12.8	0.14	0.12	0.21	0.33	0.78
CD45 pos of viable cells % (mouse ear epidermis)
days	WT Ctrl							EGFRDEgr2
8	8.24							7.54
15	2.01	4.5	4.57					2.07	1.61	3.6
30	6.31	3.73	6.88	8.96				5.34	4.62	4.18
47	5.62	5.61	5.41					6.17	5.62	7.93
60	5.48	5.7	4.96	4.83	5.04	4.42		15.7	13.4	16.2
90	6.16	3.61	6.45	6.73	3.78			18.2	18.7	19.6	18.9	18.7
150	6.07	6.66	7.18	4.25	4.73	2.6		9.74	10.8		20.7	12.4	14
Fig. 1 G
Hair follicle length μm(H&E of skin biopsies)
days	WT Ctrl							EGFRDEgr2
8	500.767	587.533	523.633					558.7	539.3	372.867
15	107.15	178.8	160.1					454	370.86	394.3
30	445.38	1336.47	508.9					590.16	531.86	360.467
47	565.85	230.12	171.78	270.56				294.32	144.567	372.033
60	167.95	214.12	173.76					261.8	226.2	386.575	370.4
90	219.2	239.42	341.86	173.567	205.04			113.95	160.94	183.94	142.4	87.425
150	188.167	209.92	221.2					89.35	80.8	103.58
Fig. 1 I
Hair follicles per mm2 (mouse tail epidermis)
WT Ctrl	EGFRDEgr2
9.4	0.6
8.8	1
10.8	0.7
