# Supplementary material for: JAK-STAT1 as therapeutic target for EGFR deficiency-associated inflammation and scarring alopecia
Source: EMBO Mol Med. 2024 Nov 9;16(12):7. doi: 10.1038/s44321-024-00166-3 (PMC11628629; doi:10.1038/s44321-024-00166-3)
Supplement: Supplementary file 3 — Source data Fig. 2 [file 44321_2024_166_MOESM3_ESM.zip]

Archive with 24 entries (18 files):
- EMM-2024-20141-V3_Source data for Figure 2/
- EMM-2024-20141-V3_Source data for Figure 2/EMM-2024-20141-V3_NumericalDataFile Figure 2.xlsx
- EMM-2024-20141-V3_Source data for Figure 2/Figure 2A Flow cytometry data/
- EMM-2024-20141-V3_Source data for Figure 2/Figure 2A Flow cytometry data/EGFRdEgr2 p30.fcs
- EMM-2024-20141-V3_Source data for Figure 2/Figure 2A Flow cytometry data/WT p30 E.fcs
- EMM-2024-20141-V3_Source data for Figure 2/Figure 2B Dorothea RNAseq/
- EMM-2024-20141-V3_Source data for Figure 2/Figure 2B Dorothea RNAseq/03-DESeq2_HFSCDOROTHEA.xlsx
- EMM-2024-20141-V3_Source data for Figure 2/Figure 2D Image data/
- EMM-2024-20141-V3_Source data for Figure 2/Figure 2D Image data/KO 20x 4 5x5 merged.tif
- EMM-2024-20141-V3_Source data for Figure 2/Figure 2D Image data/KO 20x 4.tif
- EMM-2024-20141-V3_Source data for Figure 2/Figure 2D Image data/WT 20x 4 5x5 merged.tif
- EMM-2024-20141-V3_Source data for Figure 2/Figure 2D Image data/WT 20x 4.tif
- EMM-2024-20141-V3_Source data for Figure 2/Figure 2F Image data/
- EMM-2024-20141-V3_Source data for Figure 2/Figure 2F Image data/EGFRdEgr2 40x1_Casp8.tif
- EMM-2024-20141-V3_Source data for Figure 2/Figure 2F Image data/EGFRdEgr2 40x3_vimentin.tif
- EMM-2024-20141-V3_Source data for Figure 2/Figure 2F Image data/WT 40x1_Casp8.tif
- EMM-2024-20141-V3_Source data for Figure 2/Figure 2F Image data/WT 40x1_vimentin.tif
- EMM-2024-20141-V3_Source data for Figure 2/Figure 2G Image data/
- EMM-2024-20141-V3_Source data for Figure 2/Figure 2G Image data/EGFRdEgr2 Follicular plugging hyperkeratosis.tif
- EMM-2024-20141-V3_Source data for Figure 2/Figure 2G Image data/EGFRdEgr2 Follicular scarring, fibrous connective tissue.tif
- EMM-2024-20141-V3_Source data for Figure 2/Figure 2G Image data/EGFRdhr Fig Follicular plugging hyperkeratosis.tif
- EMM-2024-20141-V3_Source data for Figure 2/Figure 2G Image data/EGFRdhr Fig Follicular scarring, fibrous connective tissue.tif
- EMM-2024-20141-V3_Source data for Figure 2/Figure 2G Image data/WT 5M Fig.tif
- EMM-2024-20141-V3_Source data for Figure 2/Figure 2G Image data/WT.tif
