# Supplementary material for: JAK-STAT1 as therapeutic target for EGFR deficiency-associated inflammation and scarring alopecia
Source: EMBO Mol Med. 2024 Nov 9;16(12):7. doi: 10.1038/s44321-024-00166-3 (PMC11628629; doi:10.1038/s44321-024-00166-3)
Supplement: Supplementary file 3 — Source data Fig. 2 [file 44321_2024_166_MOESM3_ESM.zip › EMM-2024-20141-V3_Source data for Figure 2/EMM-2024-20141-V3_NumericalDataFile Figure 2.xlsx]

## Sheet: Figure 2
Fig. 2 D							Fig. 2 B
CD34 pos Ki67+ cells / hair follicle (IF staining)							Exported excel for Dorothea (RNA seq GSE2731571)
WT Ctrl 1M	EGFRDEgr2 1M	WT Ctrl 2M	EGFRDEgr2 2M				statistic	source	condition	score	p_value	rnk
1	1.25	0	2.4				norm_wmean	Bmal1	t	-2.8126	0.04	5
0.4	1	0.666667	1				norm_wmean	Clock	t	-2.76059	0.04	7
1	1.4	0	1				norm_wmean	E2f2	t	6.50481	0.02	4
0.6	1	0	0.666667				norm_wmean	E2f4	t	12.7658	0.02	1
							norm_wmean	Ets1	t	5.30666	0.02	8
							norm_wmean	Fosl1	t	4.67723	0.02	10
Fig. 2 F							norm_wmean	Foxm1	t	4.88926	0.02	9
Casp8+ cells / hair follicle (IF staining)		Vimentin+ cells / hair follicle (IF staining)					norm_wmean	Foxo1	t	-2.69538	0.02	9
WT Ctrl 2-3M	EGFRDEgr2 2-3M	WT Ctrl 3M	EGFRDEgr2 3M				norm_wmean	Foxo3	t	-2.78207	0.02	6
0.833333	6.66667	5.33333	9.66667				norm_wmean	Irf1	t	6.05378	0.02	7
2.8	6	3.66667	13				norm_wmean	Lef1	t	-2.73372	0.02	8
2.66667	6	6.33333	13				norm_wmean	Lhx2	t	-2.57629	0.06	10
0.5	5	6	22.6667				norm_wmean	Myc	t	10.5738	0.02	2
0.4	7.75						norm_wmean	Nfkb1	t	6.21567	0.02	5
0.833333	10.5						norm_wmean	Pgr	t	-3.5216	0.02	3
2.85714	7.5						norm_wmean	Tcf7l1	t	-3.67027	0.02	2
2.16667							norm_wmean	Tfap4	t	-3.08274	0.02	4
2.2							norm_wmean	Tfdp1	t	6.77508	0.02	3
							norm_wmean	Vdr	t	6.09471	0.02	6
Fig. 2H							norm_wmean	Ybx1	t	-5.40643	0.02	1
Number of HF / 1500um
WT Ctrl 10M	EGFRDEgr2 10M
10	4
6	2
8	3
