# Supplementary material for: JAK-STAT1 as therapeutic target for EGFR deficiency-associated inflammation and scarring alopecia
Source: EMBO Mol Med. 2024 Nov 9;16(12):7. doi: 10.1038/s44321-024-00166-3 (PMC11628629; doi:10.1038/s44321-024-00166-3)
Supplement: Supplementary file 3 — Source data Fig. 2 [file 44321_2024_166_MOESM3_ESM.zip › EMM-2024-20141-V3_Source data for Figure 2/Figure 2B Dorothea RNAseq/03-DESeq2_HFSCDOROTHEA.xlsx]

## Sheet: Sheet1
statistic	source	condition	score	p_value	rnk
norm_wmean	Bmal1	t	-2.8126	0.04	5
norm_wmean	Clock	t	-2.76059	0.04	7
norm_wmean	E2f2	t	6.50481	0.02	4
norm_wmean	E2f4	t	12.7658	0.02	1
norm_wmean	Ets1	t	5.30666	0.02	8
norm_wmean	Fosl1	t	4.67723	0.02	10
norm_wmean	Foxm1	t	4.88926	0.02	9
norm_wmean	Foxo1	t	-2.69538	0.02	9
norm_wmean	Foxo3	t	-2.78207	0.02	6
norm_wmean	Irf1	t	6.05378	0.02	7
norm_wmean	Lef1	t	-2.73372	0.02	8
norm_wmean	Lhx2	t	-2.57629	0.06	10
norm_wmean	Myc	t	10.5738	0.02	2
norm_wmean	Nfkb1	t	6.21567	0.02	5
norm_wmean	Pgr	t	-3.5216	0.02	3
norm_wmean	Tcf7l1	t	-3.67027	0.02	2
norm_wmean	Tfap4	t	-3.08274	0.02	4
norm_wmean	Tfdp1	t	6.77508	0.02	3
norm_wmean	Vdr	t	6.09471	0.02	6
norm_wmean	Ybx1	t	-5.40643	0.02	1
