# Supplementary material for: JAK-STAT1 as therapeutic target for EGFR deficiency-associated inflammation and scarring alopecia
Source: EMBO Mol Med. 2024 Nov 9;16(12):7. doi: 10.1038/s44321-024-00166-3 (PMC11628629; doi:10.1038/s44321-024-00166-3)
Supplement: Supplementary file 4 — Source data Fig. 3 [file 44321_2024_166_MOESM4_ESM.zip]

Archive with 29 entries (23 files):
- EMM-2024-20141-V3_Source data for Figure 3/
- EMM-2024-20141-V3_Source data for Figure 3/EMM-2024-20141-V3_NumericalDataFile Figure 3.xlsx
- EMM-2024-20141-V3_Source data for Figure 3/Figure 3C Flow cytometry data/
- EMM-2024-20141-V3_Source data for Figure 3/Figure 3C Flow cytometry data/Epidermis_JK1257 WT.fcs
- EMM-2024-20141-V3_Source data for Figure 3/Figure 3C Flow cytometry data/Epidermis_JK1258 WT.fcs
- EMM-2024-20141-V3_Source data for Figure 3/Figure 3C Flow cytometry data/Epidermis_JK1259 WT.fcs
- EMM-2024-20141-V3_Source data for Figure 3/Figure 3C Flow cytometry data/Epidermis_JK1260 DEgr2.fcs
- EMM-2024-20141-V3_Source data for Figure 3/Figure 3C Flow cytometry data/Epidermis_JK1261 DEgr2.fcs
- EMM-2024-20141-V3_Source data for Figure 3/Figure 3C Flow cytometry data/Epidermis_JK1262 DEgr2.fcs
- EMM-2024-20141-V3_Source data for Figure 3/Figure 3D Flow cytometry data/
- EMM-2024-20141-V3_Source data for Figure 3/Figure 3D Flow cytometry data/1M/
- EMM-2024-20141-V3_Source data for Figure 3/Figure 3D Flow cytometry data/1M/KC Epi Ear_KS_225.fcs
- EMM-2024-20141-V3_Source data for Figure 3/Figure 3D Flow cytometry data/1M/KC Epi Ear_KS_226.fcs
- EMM-2024-20141-V3_Source data for Figure 3/Figure 3D Flow cytometry data/1M/KC Epi Ear_KS_227.fcs
- EMM-2024-20141-V3_Source data for Figure 3/Figure 3D Flow cytometry data/1M/KC Epi Ear_KS_228.fcs
- EMM-2024-20141-V3_Source data for Figure 3/Figure 3D Flow cytometry data/1M/KC panel II_KS209 WT.fcs
- EMM-2024-20141-V3_Source data for Figure 3/Figure 3D Flow cytometry data/1M/KC panel II_KS210 Mut.fcs
- EMM-2024-20141-V3_Source data for Figure 3/Figure 3D Flow cytometry data/1M/KC panel II_KS221 WT.fcs
- EMM-2024-20141-V3_Source data for Figure 3/Figure 3D Flow cytometry data/P15/
- EMM-2024-20141-V3_Source data for Figure 3/Figure 3D Flow cytometry data/P15/Epi KC_KS87.fcs
- EMM-2024-20141-V3_Source data for Figure 3/Figure 3D Flow cytometry data/P15/Epi KC_KS88.fcs
- EMM-2024-20141-V3_Source data for Figure 3/Figure 3D Flow cytometry data/P15/Epi KC_KS89.fcs
- EMM-2024-20141-V3_Source data for Figure 3/Figure 3D Flow cytometry data/P15/Epi KC_KS_151E.fcs
- EMM-2024-20141-V3_Source data for Figure 3/Figure 3D Flow cytometry data/P15/Epi KC_KS_152 E.fcs
- EMM-2024-20141-V3_Source data for Figure 3/Figure 3D Flow cytometry data/P15/Epi KC_KS_153 E.fcs
- EMM-2024-20141-V3_Source data for Figure 3/Figure 3F Image data/
- EMM-2024-20141-V3_Source data for Figure 3/Figure 3F Image data/EGFR STAT1DEgr2.tif
- EMM-2024-20141-V3_Source data for Figure 3/Figure 3F Image data/EGFRDEgr2.tif
- EMM-2024-20141-V3_Source data for Figure 3/Figure 3F Image data/WT.tif
