# Supplementary material for: JAK-STAT1 as therapeutic target for EGFR deficiency-associated inflammation and scarring alopecia
Source: EMBO Mol Med. 2024 Nov 9;16(12):7. doi: 10.1038/s44321-024-00166-3 (PMC11628629; doi:10.1038/s44321-024-00166-3)
Supplement: Supplementary file 4 — Source data Fig. 3 [file 44321_2024_166_MOESM4_ESM.zip › EMM-2024-20141-V3_Source data for Figure 3/EMM-2024-20141-V3_NumericalDataFile Figure 3.xlsx]

## Sheet: Figure 3
Fig. 3 D													Fig. 3 D
	WT Ctrl							EGFRDEgr2					% MHC-II pos of CD34 pos Sca-I neg (mouse ear epidermis)
days	% MHC-I (H2KB) pos of CD34 pos Sca-I neg (mouse ear epidermis)												WT Ctrl	EGFRDEgr2
15	13.6	28.1	13.1					28	27.4	21.2			0.87	7.58
30	14.5	13.9	19.4	28.2	23.3	12.9		39.4	40.8	58.6	54.8		0.35	4.45
													2.27	4.79
Fig. 3 E													1.75
% MHC-I (H2KB) pos of CD34 pos Sca-I neg (mouse ear epidermis)
WT Ctrl	EGFRDep	EGFRDep K5-SOS			WT Ctrl Abx	EGFRDep Abx	EGFRDep K5-SOS Abx
7.65	59.4	37.3			9.05	14.5	17.4
12	38.3	42.5			15.1	16.6	13.2
11.3	27.6	53.7			8.99		13.6
9.44	48	30.8			3.87		19.1
7.66					11		8.32
17.2					7.78		7.59
13.3					10.5		17.4
					4.42		11.2
					9.8		7.42
					7.92		34.6
Fig. 3 G
WT Ctrl	WT STAT1DEgr2	WT JAK1/2DEgr2			EGFRDEgr2	EGFR STAT1DEgr2	EGFR JAK1/2 Egr2
Geom Mean MHC-I (H2KB) pos of CD34 pos Sca-I neg (mouse ear epidermis)
57.2	68.2	19.7			165	55	50
36.2	50.3	37.8			119	46.1	41.6
73	35.8				175	76.3
43	45.7				122	56.9
58					95.1
34					166
88.1					92.2
49.8
36.2
58.4
49
CD34 pos Sca-I neg of viable CD45 neg % (mouse ear epidermis)
1.34	2.04	1.98			0.49	0.92	1.7
1.58	1.86	2.39			0.78	1.03	2.06
1.69	2.05				0.63	1.48
0.92	1.48				0.88	1.94
2.12	1.79				0.35	1.24
0.91					0.19	1.13
1.66					0.42
1.5					0.77
1.62
1.42
1.46
1.03
1.85
CD45 pos of viable cells % (mouse ear epidermis)
6.31	3.16	2.05			9.63	8	5.64
4.98	3.02	2.58			9.27	6.65	4.69
3.62					9.03	6.63
1.86					15.9	7.76
2.41
2.26
3.53
3.24
2.68
3.64
4.41
5.28
5.1
1.83
abT cells of viable CD45 pos % (mouse ear epidermis)
0.85185	0.279028	0.5945			2.83122	2.2	0.513804
0.413838	0.43186	1.09134			5.6445	1.7689	1.15843
1.46412					2.7993	1.1934
0.196566					2.53071	2.07968
0.603
0.71708
0.069156
0.22143
0.2592
0.39804
0.51333
0.331114
0.76032
0.7752
ydT cells of viable CD45 pos % (mouse ear epidermis)
0.21912	0.056248	0.08446			2.85048	1.96	2.54928
0.098952	0.257606	0.1005			5.6445	2.28095	1.66964
0.082174		0.086688			3.16953	1.76358
0.047912					2.85048	1.23384
0.073566					3.16953
0.273861
0.085746
0.077843
0.1365
0.198612
0.127776
0.11424
Fig. 3 H
WT Ctrl	WT STAT1DEgr2	WT JAK1/2DEgr2			EGFRDEgr2	EGFR STAT1DEgr2	EGFR JAK1/2 Egr2
TEWL [g/h/m2]
7.6	2.91	4.7			35.09	14.35	20.91
9.15	4.42	2.67			34.34	12.44	15.56
4.47					26.58	17.7
4.1					29	13.15
4.21
3.87
5.68
3.25
2.57
