# Supplementary material for: JAK-STAT1 as therapeutic target for EGFR deficiency-associated inflammation and scarring alopecia
Source: EMBO Mol Med. 2024 Nov 9;16(12):7. doi: 10.1038/s44321-024-00166-3 (PMC11628629; doi:10.1038/s44321-024-00166-3)
Supplement: Supplementary file 5 — Source data Fig. 5 [file 44321_2024_166_MOESM5_ESM.zip]

Archive with 57 entries (45 files):
- EMM-2024-20141-V3_Source data for Figure 5/
- EMM-2024-20141-V3_Source data for Figure 5/EMM-2024-20141-V3_NumericalDataFile Figure 5.xlsx
- EMM-2024-20141-V3_Source data for Figure 5/Figure 5B Image data/
- EMM-2024-20141-V3_Source data for Figure 5/Figure 5B Image data/DMSO d0.jpeg
- EMM-2024-20141-V3_Source data for Figure 5/Figure 5B Image data/EGR2 D28 Ruxo mouse.png
- EMM-2024-20141-V3_Source data for Figure 5/Figure 5B Image data/IMG_4592_Ruxod14 cut.jpg
- EMM-2024-20141-V3_Source data for Figure 5/Figure 5B Image data/IMG_4596 DMSOd14 cut.jpg
- EMM-2024-20141-V3_Source data for Figure 5/Figure 5B Image data/IMG_4690_Ruxod28 cut.jpg
- EMM-2024-20141-V3_Source data for Figure 5/Figure 5B Image data/IMG_4704_DMSOd28 cut.jpg
- EMM-2024-20141-V3_Source data for Figure 5/Figure 5B Image data/RUXO d0.jpeg
- EMM-2024-20141-V3_Source data for Figure 5/Figure 5C Flow cytometry data/
- EMM-2024-20141-V3_Source data for Figure 5/Figure 5C Flow cytometry data/EGFRDEgr2 Ruxolitinib/
- EMM-2024-20141-V3_Source data for Figure 5/Figure 5C Flow cytometry data/EGFRDEgr2 Ruxolitinib/KC Epi Back_KS_300.fcs
- EMM-2024-20141-V3_Source data for Figure 5/Figure 5C Flow cytometry data/EGFRDEgr2 Ruxolitinib/KC Epi Back_KS_301.fcs
- EMM-2024-20141-V3_Source data for Figure 5/Figure 5C Flow cytometry data/EGFRDEgr2 Ruxolitinib/KC Epi Back_KS_303.fcs
- EMM-2024-20141-V3_Source data for Figure 5/Figure 5C Flow cytometry data/EGFRDEgr2 Ruxolitinib/KC Epi Back_KS_333.fcs
- EMM-2024-20141-V3_Source data for Figure 5/Figure 5C Flow cytometry data/EGFRDEgr2 Ruxolitinib/KC Epi Back_KS_335.fcs
- EMM-2024-20141-V3_Source data for Figure 5/Figure 5C Flow cytometry data/EGFRDEgr2 Vehicle/
- EMM-2024-20141-V3_Source data for Figure 5/Figure 5C Flow cytometry data/EGFRDEgr2 Vehicle/KC Epi Back_KS_305.fcs
- EMM-2024-20141-V3_Source data for Figure 5/Figure 5C Flow cytometry data/EGFRDEgr2 Vehicle/KC Epi Back_KS_306.fcs
- EMM-2024-20141-V3_Source data for Figure 5/Figure 5C Flow cytometry data/EGFRDEgr2 Vehicle/KC Epi Back_KS_309.fcs
- EMM-2024-20141-V3_Source data for Figure 5/Figure 5C Flow cytometry data/EGFRDEgr2 Vehicle/KC Epi Back_KS_332.fcs
- EMM-2024-20141-V3_Source data for Figure 5/Figure 5C Flow cytometry data/EGFRDEgr2 Vehicle/KC Epi Back_KS_334.fcs
- EMM-2024-20141-V3_Source data for Figure 5/Figure 5C Flow cytometry data/WT Ruxolitinib/
- EMM-2024-20141-V3_Source data for Figure 5/Figure 5C Flow cytometry data/WT Ruxolitinib/KC Epi Back_KS_298.fcs
- EMM-2024-20141-V3_Source data for Figure 5/Figure 5C Flow cytometry data/WT Ruxolitinib/KC Epi Back_KS_299.fcs
- EMM-2024-20141-V3_Source data for Figure 5/Figure 5C Flow cytometry data/WT Ruxolitinib/KC Epi Back_KS_302.fcs
- EMM-2024-20141-V3_Source data for Figure 5/Figure 5C Flow cytometry data/WT Ruxolitinib/KC Epi Back_KS_338.fcs
- EMM-2024-20141-V3_Source data for Figure 5/Figure 5C Flow cytometry data/WT Vehicle/
- EMM-2024-20141-V3_Source data for Figure 5/Figure 5C Flow cytometry data/WT Vehicle/KC Epi Back_KS_304.fcs
- EMM-2024-20141-V3_Source data for Figure 5/Figure 5C Flow cytometry data/WT Vehicle/KC Epi Back_KS_307.fcs
- EMM-2024-20141-V3_Source data for Figure 5/Figure 5C Flow cytometry data/WT Vehicle/KC Epi Back_KS_308.fcs
- EMM-2024-20141-V3_Source data for Figure 5/Figure 5C Flow cytometry data/WT Vehicle/KC Epi Back_KS_329.fcs
- EMM-2024-20141-V3_Source data for Figure 5/Figure 5C Flow cytometry data/WT Vehicle/KC Epi Back_KS_330.fcs
- EMM-2024-20141-V3_Source data for Figure 5/Figure 5C Flow cytometry data/WT Vehicle/KC Epi Back_KS_331.fcs
- EMM-2024-20141-V3_Source data for Figure 5/Figure 5D Image data/
- EMM-2024-20141-V3_Source data for Figure 5/Figure 5D Image data/EGFRDEgr2 Ctrl/
- EMM-2024-20141-V3_Source data for Figure 5/Figure 5D Image data/EGFRDEgr2 Ctrl/20x4 af488 300ms copy.tif
- EMM-2024-20141-V3_Source data for Figure 5/Figure 5D Image data/EGFRDEgr2 Ctrl/20x4 af488 300ms cut green.tif
- EMM-2024-20141-V3_Source data for Figure 5/Figure 5D Image data/EGFRDEgr2 Ctrl/20x4 af488 300ms cut red.tif
- EMM-2024-20141-V3_Source data for Figure 5/Figure 5D Image data/EGFRDEgr2 Ctrl/20x4 af488 300ms cut.tif
- EMM-2024-20141-V3_Source data for Figure 5/Figure 5D Image data/EGFRDEgr2 Ctrl/20x4 af488 300ms cutblue.tif
- EMM-2024-20141-V3_Source data for Figure 5/Figure 5D Image data/EGFRDEgr2 Ruxo/
- EMM-2024-20141-V3_Source data for Figure 5/Figure 5D Image data/EGFRDEgr2 Ruxo/20x3 copy cut blue.tif
- EMM-2024-20141-V3_Source data for Figure 5/Figure 5D Image data/EGFRDEgr2 Ruxo/20x3 copy cut green.tif
- EMM-2024-20141-V3_Source data for Figure 5/Figure 5D Image data/EGFRDEgr2 Ruxo/20x3 copy cut red.tif
- EMM-2024-20141-V3_Source data for Figure 5/Figure 5D Image data/EGFRDEgr2 Ruxo/20x3 copy cut.tif
- EMM-2024-20141-V3_Source data for Figure 5/Figure 5D Image data/EGFRDEgr2 Ruxo/20x3 copy.tif
- EMM-2024-20141-V3_Source data for Figure 5/Figure 5D Image data/WT Ctrl/
- EMM-2024-20141-V3_Source data for Figure 5/Figure 5D Image data/WT Ctrl/20x1 copy.tif
- EMM-2024-20141-V3_Source data for Figure 5/Figure 5D Image data/WT Ctrl/20x1 cut blue.tif
- EMM-2024-20141-V3_Source data for Figure 5/Figure 5D Image data/WT Ctrl/20x1 cut green.tif
- EMM-2024-20141-V3_Source data for Figure 5/Figure 5D Image data/WT Ctrl/20x1 cut red.tif
- EMM-2024-20141-V3_Source data for Figure 5/Figure 5D Image data/WT Ctrl/20x1 cut.tif
- EMM-2024-20141-V3_Source data for Figure 5/Figure 5K Image data/
- EMM-2024-20141-V3_Source data for Figure 5/Figure 5K Image data/Fig 5K EGFRDep.JPG
- EMM-2024-20141-V3_Source data for Figure 5/Figure 5K Image data/Fig 5K EGFRSTAT1Dep.JPG
