# Supplementary material for: JAK-STAT1 as therapeutic target for EGFR deficiency-associated inflammation and scarring alopecia
Source: EMBO Mol Med. 2024 Nov 9;16(12):7. doi: 10.1038/s44321-024-00166-3 (PMC11628629; doi:10.1038/s44321-024-00166-3)
Supplement: Supplementary file 5 — Source data Fig. 5 [file 44321_2024_166_MOESM5_ESM.zip › EMM-2024-20141-V3_Source data for Figure 5/EMM-2024-20141-V3_NumericalDataFile Figure 5.xlsx]

## Sheet: Figure 5
Fig. 5 A
WT Ctrl	EGFRDEp		WT Ctrl INFy	EGFRDEp INFy		WT Ctrl INFy Ruxo	EGFRDEp INFy Ruxo
% MHC-II pos of CD45 neg (in vitro keratinocytes)
0.202	0.135		2.69	18.1		1.04	0.894
0.22	0.323		3.7	21.5		1.046	2.37
0.609	0.665		11.6	17.5
0.416	0.709		8.25	23
Fig. 5 C					Fig. 5 D
WT DMSO	EGFRDEgr2 DMSO	WT 3% Ruxolitinib	EGFRDEgr2 3% Ruxolitinb		WT DMSO	WT 3% Ruxolitinib	EGFRDEgr2 DMSO	EGFRDEgr2 3% Ruxolitinb
% MHC-I (H2KB) pos of CD34 pos Sca-I neg (mouse ear epidermis - FACS)					CD34+ cells/ HF (IF staining)
13.7	35	17.9	17.8		30.5	22.5	0	6.33333
14.6	35.9	13	20		29.6667	24.6667	1.66667	8.33333
15.7	12	20.6	11.1		25.3333	27	1.33333	14
13.1	20	13.5	17.1		30.6667	27.6667	0	0
7.4	29.7		15.7		21			11.6667
16					Sox9+ cells/ HF (IF staining)
% MHC-II pos of CD34 pos Sca-I neg (mouse ear epidermis - FACS)					46.5	59.5	8	32.6667
0.82	3.77	0.91	0.78		35	35.3333	19	46.3333
1.01	5.71	0.55	1.15		51.6667	41	9	46.6667
0.71	3.78	1.64	2.86		37.3333	39.6667	20	27
1.12	5.79	0.48	0		35			44
0.43	5.18		0.49
1.6
Fig. 5 E					Fig. 5 F						Fig. 5 J
Hair follicle length μm(H&E of skin biopsies)					TEWL [g/h/m2]						WT DMSO		EGFRDEp DMSO	EGFRDEp 3% Ruxolitinb
WT DMSO	WT 3% Ruxolitinib	EGFRDEgr2 DMSO	EGFRDEgr2 3% Ruxolitinb		WT DMSO	WT 3% Ruxolitinib	EGFRDEgr2 DMSO	EGFRDEgr2 3% Ruxolitinb			% MHC-II pos of CD34 pos Sca-I neg (mouse ear epidermis - FACS)
252.74	213.74	199.06	250.84		5.31	3.97	17.73	5.58			0.846		71.8	50.9
259.36	228	205.25	359.14		4.47	6.01	17.86	5.93			2.05		73.4	41.5
223.52	200.54	161.46	298.88		6.51	7.29	21.59	6.85			2.14		71.5	35.1
223.333	203	133.625	369.8		3.33	5.31	7.68	6.82
207.333		126.88	243.88		2.86		14.76	3.74			Fig. 5 I
					2.62						TEWL [g/h/m2]
											day	EGFRDEp DMSO											EGFRDEp 3% Ruxolitinb
Fig. 5 G					Fig. 5 H						0	28.37					30.82	31.21	24.68	25.98	14.07	15.06	28.37					40.06	14.39	13.89	28.9	13.32	10.73
Epidermal thickness μm(H&E of skin biopsies)					WT DMSO	EGFRDEgr2 DMSO	WT 3% Ruxolitinib	EGFRDEgr2 3% Ruxolitinb			3	34.36	20.39	28.36			37.84	30.22	37.07	37.84	30.22	37.07	39.38	40.56	52.49			49.77	25.64	24.54	31.78	21.7	21.4
WT DMSO	WT 3% Ruxolitinib	EGFRDEgr2 DMSO	EGFRDEgr2 3% Ruxolitinb		abT cells of viable CD45 pos % (mouse ear epidermis)						14	27.73	21.68	24.64			34.05	40.21	7.3	47.63	15.4	22.42	14.1	8.33	8.08	8.27		21.46	24.91	15.75	43	17.27	10.88
9.88333	10.35	39.3	11.6667		9.34	28.9	4	13.1			21	34.16	21.42	20.09	31.21	24.69	20.54	17.94	22.43	10.8	15.45	9.53	10.4	8.29	13.38	5.53	4.32	5.94	5.91	9.08	10.66	10.3	7.44
10.5667	10.3	33.4833	13		14	29.6	3.19	21.7			28	27.47	32.8	25.79			21.55	24.18	13.8	16.21	13.53	13.25	3.88	8.67	5.47			9.43	14.59	5.11	10.57	5.61	7.14
10.9167	9.86667	28.2833	28.9167		29.4	27.9	11.4	18.8
13.2667	11.0333	52.2	23.65		11.6	31.9	7.64	14.9
11.8333		42.9	33.2333		8.81	26.2		16.2
					20
Fig. 5 L					Fig. 5 M
WT Ctrl	WT STAT1Dep	EGFRDep	EGFR STAT1Dep		WT Ctrl	WT STAT1Dep	EGFRDep	EGFR STAT1Dep
TEWL [g/h/m2]					% MHC-II pos of Sca-I neg (mouse ear epidermis - FACS)
4.81	5.04	32.79	17.98		0.68	0.581	29.7	3.98
7.96	2.12	30.33	7.02		0.61	0.721	62.4	18.8
8.63	3.25	43.95	16.22		0.569	0.877	36	4.29
6.1	6.83	43.56	10.66		0.528			2.34
8.35		19.7	39.04		0.566			13.8
3.51		32.74	33.54		0.49			4.09
6.37		52.51	14.72					7.34
7.53		43.93	30.27					7.36
7.07			13.3		ydT cells of viable CD45 pos % (mouse ear epidermis)
6.37			23.15		0.872	1.12	32.2	15.7
2.47			28.22		1.02	1.38	19.9	14.9
4.03					1.02	3.01	15.7	21.9
2.48					1.38			26.5
4.17					0.823			19.3
					0.946			17
								30.7
								21.4
					abT cells of viable CD45 pos % (mouse ear epidermis)
					0.481	0.317	6.25	8.7
					0.515	0.314	15	11
					0.355	0.648	7.45	5.86
					0.408			6.36
					0.779			4.65
					0.59			6.11
								4.23
								3.33
					Neutrophils(Gr1+) cells of viable CD11b CD45+ % (mouse ear epidermis)
					0.368	0.378	63.5	67
					0.415	0.388	76	62.4
					0.339	0.385	84.2	64.8
					0.369			74.9
					1.31			75.4
					1.11			59
								72.6
