# Supplementary material for: JAK-STAT1 as therapeutic target for EGFR deficiency-associated inflammation and scarring alopecia
Source: EMBO Mol Med. 2024 Nov 9;16(12):7. doi: 10.1038/s44321-024-00166-3 (PMC11628629; doi:10.1038/s44321-024-00166-3)
Supplement: Supplementary file 6 — Source data Fig. 6 [file 44321_2024_166_MOESM6_ESM.zip]

Archive with 19 entries (15 files):
- EMM-2024-20141-V3_Source data for Figure 6/
- EMM-2024-20141-V3_Source data for Figure 6/EMM-2024-20141-V3_NumericalDataFile Figure 6.xlsx
- EMM-2024-20141-V3_Source data for Figure 6/Figure 6A Image data/
- EMM-2024-20141-V3_Source data for Figure 6/Figure 6A Image data/SCC I Cetuximab.tif
- EMM-2024-20141-V3_Source data for Figure 6/Figure 6A Image data/SCC I Pre-Treatment.tif
- EMM-2024-20141-V3_Source data for Figure 6/Figure 6B Image data/
- EMM-2024-20141-V3_Source data for Figure 6/Figure 6B Image data/Cetuxi II 20x.tif
- EMM-2024-20141-V3_Source data for Figure 6/Figure 6B Image data/Cetuxi II.tif
- EMM-2024-20141-V3_Source data for Figure 6/Figure 6B Image data/pre treat I 20x.tif
- EMM-2024-20141-V3_Source data for Figure 6/Figure 6B Image data/pre treat I.tif
- EMM-2024-20141-V3_Source data for Figure 6/Figure 6D Image data/
- EMM-2024-20141-V3_Source data for Figure 6/Figure 6D Image data/pSTAT1 FD4_10.0x.jpg
- EMM-2024-20141-V3_Source data for Figure 6/Figure 6D Image data/pSTAT1 FD4_40.0x.jpg
- EMM-2024-20141-V3_Source data for Figure 6/Figure 6D Image data/pSTAT1 FFA4_10.0x.jpg
- EMM-2024-20141-V3_Source data for Figure 6/Figure 6D Image data/pSTAT1 FFA4_40.0x.jpg
- EMM-2024-20141-V3_Source data for Figure 6/Figure 6D Image data/pSTAT1 LPP9_10.0x.jpg
- EMM-2024-20141-V3_Source data for Figure 6/Figure 6D Image data/pSTAT1 LPP9_40.0x.jpg
- EMM-2024-20141-V3_Source data for Figure 6/Figure 6D Image data/pSTAT1 Pretreat 1807_10.0x.jpg
- EMM-2024-20141-V3_Source data for Figure 6/Figure 6D Image data/pSTAT1 Pretreat 1807_40.0x.jpg
