# Supplementary material for: JAK-STAT1 as therapeutic target for EGFR deficiency-associated inflammation and scarring alopecia
Source: EMBO Mol Med. 2024 Nov 9;16(12):7. doi: 10.1038/s44321-024-00166-3 (PMC11628629; doi:10.1038/s44321-024-00166-3)
Supplement: Supplementary file 6 — Source data Fig. 6 [file 44321_2024_166_MOESM6_ESM.zip › EMM-2024-20141-V3_Source data for Figure 6/EMM-2024-20141-V3_NumericalDataFile Figure 6.xlsx]

## Sheet: Figure 6
Fig. 6 D
control	FD	FFA	LPP
% pSTAT1 medium pos cells (IHC - epidermis)
0.07391	48.3154	15.3931	42.5168
8.94309	42.2548	13.2889	64.1917
	84.153	30.5313	65.4184
	56.5769	57.6105	47.9021
	29.0051	52.0976	36.7576
	40.1611		62.2197
	26.1247		37.3144
	49.1239
% pSTAT1 medium pos cells (IHC - hair follicle)
0.384404	45.3585	22.1576	31.8132
0.979381	39.2363	13.1018	49.426
	59.6273	23.863	31.0187
	37.6791	65.8537	54.6676
	14.6703	54.3109	35.6853
	10.3487		20.683
	19.3927		33.6695
	25.1954
